# Supplementary material for: Stigma associated with cutaneous and mucocutaneous leishmaniasis: A systematic review
Source: PLoS Negl Trop Dis. 2023 Dec 28;17(12):e0011818. doi: 10.1371/journal.pntd.0011818 (PMC10781107; doi:10.1371/journal.pntd.0011818)
Supplement: S2 File — (XLSX) [file pntd.0011818.s002.xlsx]

## Sheet: Sheet1
	‘Quality score’ Calculation: (number of ‘yes’ responses divided by the number of ‘applicable criteria’) x 100
Category of study designs	Methodological quality criteria	“The mosquitoes that destroy your face”. Social impact of Cutaneous Leishmaniasis in South-eastern Morocco, A qualitative study [1]				Psychosocial and stigmatizing aspects of mucocutaneous leishmaniasis [2]				Body location of “New World” cutaneous leishmaniasis lesions and its impact on the quality of life of patients in Suriname [3]				Community views on cutaneous leishmaniasis in istalif, afghanistan implications for treatment and prevention [4]				Social stigmatization of cutaneous leishmaniasis in the state of Rio de Janeiro, Brazil [5]				Lived Experiences of Patients Suffering from Acute Old World Cutaneous Leishmaniasis A Qualitative Content Analysis Study from Iran [6]				Patients' preferences of cutaneous leishmaniasis treatment outcomes Findings from an international qualitative study [7]				Nuancing stigma through ethnography the case of cutaneous leishmaniasis in Suriname [8]				Psycho-social impacts, experiences and perspectives of patients with Cutaneous Leishmaniasis regarding treatment options and case management An exploratory qualitative study in Tunisia [9]				Psychological and Psychosocial Consequences of Zoonotic Cutaneous Leishmaniasis among Women in Tunisia: Preliminary Findings from an Exploratory Study [10]				Psychosocial burden of neglected tropical diseases in eastern Colombia: an explorative qualitative study in persons affected by leprosy, cutaneous leishmaniasis and Chagas disease [11]				Psychosocial impact of scars due to cutaneous leishmaniasis on high school students in Errachidia province, Morocco [12]
		Yes	No	Can’t tell	Comments	Yes	No	Can’t tell	Comments	Yes	No	Can’t tell	Comments	Yes	No	Can’t tell	Comments	Yes	No	Can’t tell	Comments	Yes	No	Can’t tell	Comments	Yes	No	Can’t tell	Comments	Yes	No	Can’t tell	Comments	Yes	No	Can’t tell	Comments	Yes	No	Can’t tell	Comments	Yes	No	Can’t tell	Comments	Yes	No	Can’t tell	Comments
Screening questions (for all types)	S1. Are there clear research questions?	Yes				Yes				Yes				Yes				Yes				Yes				Yes				Yes				Yes				Yes				Yes				Yes
	S2. Do the collected data allow to address the research questions?	Yes				Yes				Yes				Yes				Yes				Yes				Yes				Yes				Yes				Yes				Yes				Yes
	Further appraisal may not be feasible or appropriate when the answer is ‘No’ or ‘Can’t tell’ to one or both screening questions.																																					N/A								N/A
1. Qualitative	1.1. Is the qualitative approach appropriate to answer the research question?	Yes				Yes				Yes				Yes				Yes				Yes				Yes				Yes				Yes								Yes
	1.2. Are the qualitative data collection methods adequate to address the research question? (Validity????)	Yes				Yes				Yes				Yes				Yes						Can't tell				Can't tell		Yes						Can't tell								Can't tell
	1.3. Are the findings adequately derived from the data?	Yes				Yes				Yes						Can't tell				Can't tell		Yes				Yes				Yes				Yes										Can't tell
	1.4. Is the interpretation of results sufficiently substantiated by data?	Yes						Can't tell				Can't tell		Yes						Can't tell		Yes						Can't tell				Can't tell		Yes										Can't tell
	1.5. Is there coherence between qualitative data sources, collection, analysis and interpretation? (Validity????)	Yes						Can't tell				Can't tell		Yes						Can't tell		Yes						Can't tell				Can't tell				Can't tell								Can't tell
	Quality score calculation	1				71.42%%				71.42%%				85.71%%				57.14%%				83.33%%				57.14%%				71.42%%				71.42%%								42.85%%
		N/A				N/A				N/A				N/A								N/A				N/A				N/A				N/A								N/A
4. Quantitative - descriptive	4.1. Is the sampling strategy relevant to address the research question?																																							Can't tell
	4.2. Is the sample representative of the target population?																																							Can't tell
	4.3. Are the measurements appropriate?																																					Yes
	4.4. Is the risk of nonresponse bias low?																																							Can't tell
	4.5. Is the statistical analysis appropriate to answer the research question?																																					Yes
	Quality score calculation																																					0.5714
																																						N/A
5. Mixed methods	5.1. Is there an adequate rationale for using a mixed methods design to address the research question?																																													Yes
	5.2. Are the different components of the study effectively integrated to answer the research question?																																													Yes
	5.3. Are the outputs of the integration of qualitative and quantitative components adequately interpreted?																																													Yes
	5.4. Are divergences and inconsistencies between quantitative and qualitative results adequately addressed?																																													Yes
	5.5. Do the different components of the study adhere to the quality criteria of each tradition of the methods involved?																																													Yes
	Quality score calculation																																																1
	References
	1. Bennis I, Belaid L, De Brouwere V, Filali H, Sahibi H, Boelaert M. “The mosquitoes that destroy your face”. Social impact of Cutaneous Leishmaniasis in South-eastern Morocco, A qualitative study. PLoS One. 2017;12: e0189906. doi:10.1371/journal.pone.0189906
	2. Costa JML, Vale KC, Cecílio IN, Osaki NK, Netto EM, Tada MS, et al. Psychosocial and stigmatizing aspects of mucocutaneous leishmaniasis. Rev Soc Bras Med Trop. 1987;20: 77–82. doi:10.1590/S0037-86821987000200003
	3. Hu RVPF, Ramdas S, Nieuwkerk P, Reis R, Lai A Fat RFM, de Vries HJC, et al. Body location of “New World” cutaneous leishmaniasis lesions and its impact on the quality of life of patients in Suriname. PLoS Negl Trop Dis. 2020;14: e0008759–e0008759. doi:10.1371/journal.pntd.0008759
	4. Stewart CC, Brieger WR. Community Views on Cutaneous Leishmaniasis in Istalif, Afghanistan: Implications for Treatment and Prevention. Int Q Community Health Educ. 2009;29: 123–142. doi:10.2190/IQ.29.2.c
	5. Pacheco SJB, Martins AC da C, Pimentel MIF, de Souza CTV. Social stigmatization of cutaneous leishmaniasis in the state of Rio de Janeiro, Brazil. RECIIS (Online). 2017;11: 1–12. Available: https://www.reciis.icict.fiocruz.br/index.php/reciis/article/view/1091
	6. Khatami A, Emmelin M, Talaee R, Mohammadi AM, Aghazadeh N, Firooz A, et al. Lived experiences of patients suffering from acute Old World Cutaneous Leishmaniasis: A qualitative content analysis study from Iran. J Arthropod Borne Dis. 2018;12: 180–195. doi:10.18502/jad.v12i2.44
	7. Erber AC, Arana B, Ben Salah A, Bennis I, Boukthir A, Castro Noriega M del M, et al. Patients’ preferences of cutaneous leishmaniasis treatment outcomes: Findings from an international qualitative study. Lacey CJ, editor. PLoS Negl Trop Dis. 2020;14: e0007996. doi:10.1371/journal.pntd.0007996
	8. Ramdas S, van der Geest S, Schallig HDFHFH, S. R, S. van der G, Ramdas S, et al. Nuancing stigma through ethnography: The case of cutaneous leishmaniasis in Suriname. Soc Sci Med. 2016;151: 139–146. doi:10.1016/j.socscimed.2015.12.044
	9. Boukthir A, Bettaieb J, Erber AC, Bouguerra H, Mallekh R, Naouar I, et al. Psycho-social impacts, experiences and perspectives of patients with Cutaneous Leishmaniasis regarding treatment options and case management: An exploratory qualitative study in Tunisia. PLoS One. 2020;15: e0242494–e0242494. doi:10.1371/journal.pone.0242494
	10. Chahed MK, Bellali H, Ben Jemaa S, Bellaj T. Psychological and Psychosocial Consequences of Zoonotic Cutaneous Leishmaniasis among Women in Tunisia: Preliminary Findings from an Exploratory Study. PLoS Negl Trop Dis. 2016;10: 1–16. doi:10.1371/journal.pntd.0005090
	van Wijk R, van Selm L, Barbosa MC, van Brakel WH, Waltz M, Puchner KP, et al. Psychosocial burden of neglected tropical diseases in eastern Colombia: an explorative qualitative study in persons affected by leprosy, cutaneous leishmaniasis and Chagas disease. Global mental health. 2021;8: e21–e21. doi:10.1017/gmh.2021.18
	12. Bennis I, Thys S, Filali H, De Brouwere V, Sahibi H, Boelaert M. Psychosocial impact of scars due to cutaneous leishmaniasis on high school students in Errachidia province, Morocco. Infect Dis Poverty. 2017;6: 46. doi:10.1186/s40249-017-0267-5
	13. Gómez LJ, van Wijk R, van Selm L, Rivera A, Barbosa MC, Parisi S, et al. Stigma, participation restriction and mental distress in patients affected by leprosy, cutaneous leishmaniasis and Chagas disease: a pilot study in two co-endemic regions of eastern Colombia. Trans R Soc Trop Med Hyg. 2020;114: 476–482. doi:10.1093/trstmh/trz132
	14. Reyburn H, Koggel M, Sharifi AS. Social and psychological consequences of cutaneous leishmaniasis in Kabul Afghanistan. Healthnet International. 2000 [cited 26 Oct 2023]. Available: http://www.afghandata.org:8080/xmlui/bitstream/handle/azu/4484/azu_acku_pamphlet_ra644_l25_r493_2000_w.pdf?sequence=1&isAllowed=y
	15. Reithinger R, Aadil K, Kolaczinski J, Mohsen M, Hami S. Social impact of leishmaniasis, Afghanistan. Emerg Infect Dis. 2005;11: 634–636. doi:10.3201/eid1104.040945
	16. Al-Kamel MA. Stigmata in cutaneous leishmaniasis: historical and new evidence-based concepts. Our Dermatology Online. 2017;8: 81–90. doi:http://dx.doi.org/10.7241/ourd.20171.21
[truncated: 16 more columns]

## Sheet: Sheet2
	References
	1. Bennis I, Belaid L, De Brouwere V, Filali H, Sahibi H, Boelaert M. “The mosquitoes that destroy your face”. Social impact of Cutaneous Leishmaniasis in South-eastern Morocco, A qualitative study. PLoS One. 2017;12: e0189906. doi:10.1371/journal.pone.0189906
	2. Costa JML, Vale KC, Cecílio IN, Osaki NK, Netto EM, Tada MS, et al. Psychosocial and stigmatizing aspects of mucocutaneous leishmaniasis. Rev Soc Bras Med Trop. 1987;20: 77–82. doi:10.1590/S0037-86821987000200003
	3. Hu RVPF, Ramdas S, Nieuwkerk P, Reis R, Lai A Fat RFM, de Vries HJC, et al. Body location of “New World” cutaneous leishmaniasis lesions and its impact on the quality of life of patients in Suriname. PLoS Negl Trop Dis. 2020;14: e0008759–e0008759. doi:10.1371/journal.pntd.0008759
	4. Stewart CC, Brieger WR. Community Views on Cutaneous Leishmaniasis in Istalif, Afghanistan: Implications for Treatment and Prevention. Int Q Community Health Educ. 2009;29: 123–142. doi:10.2190/IQ.29.2.c
	5. Pacheco SJB, Martins AC da C, Pimentel MIF, de Souza CTV. Social stigmatization of cutaneous leishmaniasis in the state of Rio de Janeiro, Brazil. RECIIS (Online). 2017;11: 1–12. Available: https://www.reciis.icict.fiocruz.br/index.php/reciis/article/view/1091
	6. Khatami A, Emmelin M, Talaee R, Mohammadi AM, Aghazadeh N, Firooz A, et al. Lived experiences of patients suffering from acute Old World Cutaneous Leishmaniasis: A qualitative content analysis study from Iran. J Arthropod Borne Dis. 2018;12: 180–195. doi:10.18502/jad.v12i2.44
	7. Erber AC, Arana B, Ben Salah A, Bennis I, Boukthir A, Castro Noriega M del M, et al. Patients’ preferences of cutaneous leishmaniasis treatment outcomes: Findings from an international qualitative study. Lacey CJ, editor. PLoS Negl Trop Dis. 2020;14: e0007996. doi:10.1371/journal.pntd.0007996
	8. Ramdas S, van der Geest S, Schallig HDFHFH, S. R, S. van der G, Ramdas S, et al. Nuancing stigma through ethnography: The case of cutaneous leishmaniasis in Suriname. Soc Sci Med. 2016;151: 139–146. doi:10.1016/j.socscimed.2015.12.044
	9. Boukthir A, Bettaieb J, Erber AC, Bouguerra H, Mallekh R, Naouar I, et al. Psycho-social impacts, experiences and perspectives of patients with Cutaneous Leishmaniasis regarding treatment options and case management: An exploratory qualitative study in Tunisia. PLoS One. 2020;15: e0242494–e0242494. doi:10.1371/journal.pone.0242494
	10. Chahed MK, Bellali H, Ben Jemaa S, Bellaj T. Psychological and Psychosocial Consequences of Zoonotic Cutaneous Leishmaniasis among Women in Tunisia: Preliminary Findings from an Exploratory Study. PLoS Negl Trop Dis. 2016;10: 1–16. doi:10.1371/journal.pntd.0005090
	11. Chahed MK, Bellali H, Ben Jemaa S, Bellaj T. Psychological and Psychosocial Consequences of Zoonotic Cutaneous Leishmaniasis among Women in Tunisia: Preliminary Findings from an Exploratory Study. PLoS Negl Trop Dis. 2016;10: 1–16. doi:10.1371/journal.pntd.0005090
	12. Bennis I, Thys S, Filali H, De Brouwere V, Sahibi H, Boelaert M. Psychosocial impact of scars due to cutaneous leishmaniasis on high school students in Errachidia province, Morocco. Infect Dis Poverty. 2017;6: 46. doi:10.1186/s40249-017-0267-5
	13. Gómez LJ, van Wijk R, van Selm L, Rivera A, Barbosa MC, Parisi S, et al. Stigma, participation restriction and mental distress in patients affected by leprosy, cutaneous leishmaniasis and Chagas disease: a pilot study in two co-endemic regions of eastern Colombia. Trans R Soc Trop Med Hyg. 2020;114: 476–482. doi:10.1093/trstmh/trz132
	14. Reyburn H, Koggel M, Sharifi AS. Social and psychological consequences of cutaneous leishmaniasis in Kabul Afghanistan. Healthnet International. 2000 [cited 26 Oct 2023]. Available: http://www.afghandata.org:8080/xmlui/bitstream/handle/azu/4484/azu_acku_pamphlet_ra644_l25_r493_2000_w.pdf?sequence=1&isAllowed=y
	15. Reithinger R, Aadil K, Kolaczinski J, Mohsen M, Hami S. Social impact of leishmaniasis, Afghanistan. Emerg Infect Dis. 2005;11: 634–636. doi:10.3201/eid1104.040945
	16. Al-Kamel MA. Stigmata in cutaneous leishmaniasis: historical and new evidence-based concepts. Our Dermatology Online. 2017;8: 81–90. doi:http://dx.doi.org/10.7241/ourd.20171.21
